# Supplementary material for: Experimental study on corrosion resistance of coiled tubing welds in high temperature and pressure environment
Source: PLoS One. 2021 Jan 22;16(1):e0244237. doi: 10.1371/journal.pone.0244237 (PMC7822278; doi:10.1371/journal.pone.0244237)
Supplement: S1 File — (XLSX) [file pone.0244237.s017.xlsx]

## Sheet: Sheet1
			Corrosion Rate/(mm/year)
		Temperature/(C°)	WM	BM
		30	0.5179	0.3032
		60	0.8216	0.4166
		90	0.4031	0.3228
