# Supplementary material for: Experimental study on corrosion resistance of coiled tubing welds in high temperature and pressure environment
Source: PLoS One. 2021 Jan 22;16(1):e0244237. doi: 10.1371/journal.pone.0244237 (PMC7822278; doi:10.1371/journal.pone.0244237)
Supplement: S2 File — (XLSX) [file pone.0244237.s018.xlsx]

## Sheet: Sheet1
			Corrosion Rate/(mm/year)
		CO2 Part Pressure/(MPa)	WM	BM
		0.1	0.4323	0.2215
		0.2	0.566	0.2681
		0.3	0.8274	0.4166
