# Supplementary material for: Experimental study on corrosion resistance of coiled tubing welds in high temperature and pressure environment
Source: PLoS One. 2021 Jan 22;16(1):e0244237. doi: 10.1371/journal.pone.0244237 (PMC7822278; doi:10.1371/journal.pone.0244237)
Supplement: S3 File — (XLSX) [file pone.0244237.s019.xlsx]

## Sheet: Sheet1
Before BM		After BM		Before WM		After WM
Strain	Stress/MPa	Strain	Stress/MPa	Strain	Stress/MPa	Strain	Stress/MPa
0.00244	38.9267	0.000152593	71.1018	0.000343333	85.7807	0.000762963	185.308
0.00244	38.9267	0.000152593	71.1018	0.000343333	85.7807	0.000762963	185.308		`
0.00275	95.2679	0.000534074	120.873	0.000686666	122.262	0.00103	227.996
0.00298	118.829	0.000762963	157.44	0.000762963	141.982	0.00122	270.685
0.00305	136.243	0.000915555	188.928	0.000991852	190.295	0.00134	307.552
0.00324	176.194	0.00118	233.62	0.00111	212.973	0.0016	352.181
0.0034	195.658	0.0013	264.092	0.00122	235.65	0.00175	386.138
0.00366	247.901	0.00153	299.643	0.00145	276.076	0.00191	430.767
0.00381	260.194	0.00172	339.257	0.00164	301.711	0.0021	475.396
0.00397	304.243	0.00187	369.729	0.00172	319.459	0.00229	500.622
0.00408	321.657	0.00206	397.154	0.00195	368.758	0.00252	553.982
0.00427	352.389	0.00233	454.036	0.00198	374.674	0.00271	581.148
0.00443	373.901	0.00244	476.382	0.00225	417.072	0.00298	609.284
0.00462	403.608	0.00256	488.571	0.00229	429.889	0.00355	642.27
0.00473	416.925	0.00278	529.2	0.00252	456.511	0.00404	669.436
0.00492	440.486	0.00294	545.452	0.00259	477.216	0.00507	670.406
0.00492	457.901	0.00301	568.814	0.00271	493.978	0.00599	681.078
0.00515	488.632	0.00317	591.16	0.00278	518.628	0.00675	682.048
0.00519	500.925	0.0032	596.239	0.00301	542.292	0.00828	690.78
0.00534	520.388	0.00347	622.648	0.00313	546.236	0.01003	691.75
0.00549	527.559	0.00374	641.947	0.00328	573.843	0.01072	694.661
0.00557	555.217	0.00385	647.026	0.00336	587.647	0.01232	699.512
0.00565	559.315	0.00416	670.388	0.00351	603.423	0.01308	699.512
0.00584	577.754	0.00439	673.435	0.00355	611.31	0.01465	701.452
0.00587	583.9	0.00492	686.64	0.00374	626.1	0.01534	701.452
0.00599	593.12	0.00519	696.797	0.00381	637.932	0.01679	701.452
0.0061	607.461	0.00584	697.813	0.00408	648.778	0.01759	705.333
0.00626	620.778	0.00626	702.892	0.00416	663.568	0.01896	712.124
0.00633	629.997	0.0069	707.971	0.00446	668.497	0.01972	713.095
0.00637	633.071	0.00732	717.112	0.00458	677.371	0.02106	713.095
0.00649	634.095	0.00832	718.128	0.00481	682.301	0.02171	713.095
0.00671	651.51	0.009	724.222	0.00504	691.175	0.02319	719.886
0.00679	656.631	0.01034	732.348	0.00546	700.049	0.02384	719.886
0.00702	673.021	0.01099	732.348	0.00553	702.021	0.02529	719.886
0.00725	684.29	0.01255	730.317	0.00599	714.839	0.02602	724.737
0.00732	690.436	0.01324	730.317	0.0061	715.825	0.0275	725.707
0.00748	697.607	0.01473	729.301	0.0066	720.755	0.02815	724.737
0.00778	708.875	0.01537	734.38	0.00679	721.741	0.02937	725.707
0.00793	713.997	0.01698	735.395	0.00732	722.727	0.03025	732.499
0.00835	726.29	0.01846	736.411	0.00752	729.629	0.03162	734.439
0.00877	726.29	0.01919	737.427	0.00813	737.516	0.03235	736.379
0.009	735.509	0.01999	740.474	0.00832	737.516	0.0338	740.26
0.00961	738.582	0.02148	740.474	0.00893	741.46	0.03441	740.26
0.00984	747.802	0.02232	740.474	0.00954	747.376	0.03597	740.26
0.01057	753.948	0.02388	741.49	0.0098	749.348	0.03658	740.26
0.01095	755.997	0.02461	745.553	0.01053	756.25	0.03803	745.111
0.01175	766.241	0.02621	745.553	0.01087	756.25	0.03941	745.111
0.01209	767.265	0.02781	745.553	0.01152	757.236	0.04013	740.26
0.01305	776.485	0.02865	744.537	0.01186	760.194	0.0417	737.35
0.01358	778.533	0.03021	744.537	0.01228	760.194	0.04231	737.35
0.01457	778.533	0.03101	745.553	0.01308	760.194	0.04311	740.26
0.01511	780.582	0.03178	745.553	0.01385	764.138	0.04467	744.141
0.0161	782.631	0.03334	751.647	0.01419	764.138	0.04536	745.111
0.01667	782.631	0.03414	753.679	0.01499	764.138	0.04688	749.962
0.01766	786.729	0.03582	753.679	0.01541	771.04	0.04822	749.962
0.01827	787.753	0.0367	750.631	0.01625	772.026	0.04917	749.962
0.01934	787.753	0.03742	750.631	0.01663	772.026	0.05078	750.932
0.01988	788.777	0.0391	757.742	0.01747	773.998	0.05158	753.843
0.02098	788.777	0.0399	757.742	0.01789	775.97	0.05299	750.932
0.02148	792.875	0.04147	757.742	0.01873	776.956	0.05387	752.873
0.02258	793.899	0.04242	754.694	0.01915	777.942	0.05459	748.022
0.02308	794.923	0.04315	751.647	0.02003	778.928	0.05619	752.873
0.02426	794.923	0.04482	750.631	0.02049	777.942	0.05707	751.903
0.0248	794.923	0.04566	751.647	0.02125	781.886	0.05863	751.903
0.0259	793.899	0.04643	754.694	0.02171	781.886	0.06031	751.903
0.02647	801.07	0.04818	754.694	0.02258	781.886	0.06115	748.022
0.02762	803.119	0.04898	754.694	0.02293	783.858	0.06195	752.873
0.02873	803.119	0.04982	756.726	0.02392	783.858	0.06367	747.052
0.02934	803.119	0.05154	756.726	0.0243	783.858	0.06458	753.843
0.02987	801.07	0.05238	759.773	0.02518	786.816	0.06539	747.052
0.0309	807.216	0.05322	762.82	0.02552	792.732	0.0671	753.843
0.03147	803.119	0.05501	762.82	0.02647	792.732	0.06809	747.052
0.03273	807.216	0.05589	760.789	0.02693	788.788	0.06893	747.052
0.03395	805.167	0.0568	758.757	0.02785	788.788	0.06977	746.081
0.03452	807.216	0.05852	755.71	0.02827	793.718	0.0716	746.081
0.03567	808.24	0.05936	755.71	0.02915	795.689	0.07267	741.23
0.03624	810.289	0.06035	759.773	0.03006	793.718	0.07359	746.081
0.0375	814.387	0.06211	761.805	0.03044	795.689	0.0755	741.23
0.03807	814.387	0.06306	761.805	0.03132	797.662	0.07641	747.052
0.03925	814.387	0.0639	761.805	0.03185	797.662	0.07736	741.23
0.03983	811.314	0.06558	761.805	0.03281	798.648	0.07927	742.201
0.04105	815.411	0.06657	756.726	0.03319	799.633	0.08038	741.23
0.04166	815.411	0.06748	758.757	0.03407	802.591	0.08133	739.29
0.04288	815.411	0.06939	756.726	0.03464	802.591	0.08328	739.29
0.04349	813.362	0.07023	758.757	0.03555	805.549	0.08431	734.439
0.04482	811.314	0.07122	756.726	0.03601	806.535	0.08534	735.409
0.04536	811.314	0.07298	759.773	0.03689	809.493	0.08633	734.439
0.04669	810.289	0.07393	757.742	0.03739	806.535	0.08854	735.409
0.04723	811.314	0.07481	759.773	0.0383	806.535	0.08953	734.439
0.04852	810.289	0.07572	757.742	0.0388	806.535	0.09056	731.528
0.04917	808.24	0.07771	750.631	0.03979	806.535	0.09274	730.558
0.05055	808.24	0.07862	750.631	0.04025	806.535	0.09373	726.677
0.05112	815.411	0.07958	760.789	0.04128	806.535	0.0948	723.767
0.05249	819.509	0.08152	760.789	0.04173	811.465	0.09693	721.826
0.05318	819.509	0.08248	760.789	0.04269	806.535	0.09804	719.886
0.05448	818.484	0.08347	758.757	0.04326	810.479	0.09899	719.886
0.05516	814.387	0.08538	754.694	0.04425	807.521	0.10117	719.886
0.05646	814.387	0.08629	753.679	0.04486	810.479	0.10228	712.124
0.05791	813.362	0.08724	753.679	0.04582	811.465	0.10334	712.124
0.05856	813.362	0.0893	753.679	0.04635	811.465	0.10544	702.422
0.05989	813.362	0.09022	757.742	0.0473	810.479	0.10659	698.542
0.06054	813.362	0.09125	757.742	0.04841	809.493	0.10765	697.571
0.06123	813.362	0.0922	754.694	0.04894	809.493	0.10983	696.601
0.06279	813.362	0.09423	748.6	0.04955	808.507	0.11093	688.84
0.0634	816.436	0.09518	754.694	0.05055	816.395	0.112	687.87
0.06489	811.314	0.09625	747.584	0.05112	810.479	0.11422	680.108
0.06611	821.558	0.09819	755.71	0.05215	812.451	0.11532	678.168
0.06695	815.411	0.0993	750.631	0.05268	812.451	0.11635	674.287
0.06836	818.484	0.10025	751.647	0.05379	813.437	0.11868	666.525
0.06916	815.411	0.10239	750.631	0.05501	816.395	0.11971	666.525
0.07057	815.411	0.10334	751.647	0.05554	817.381	0.12085	659.734
0.0713	815.411	0.10434	753.679	0.05661	817.381	0.12185	651.972
0.07202	815.411	0.10651	753.679	0.05722	816.395	0.12417	646.151
0.07351	811.314	0.10746	747.584	0.05829	816.395	0.12516	640.33
0.075	811.314	0.10846	743.521	0.0589	816.395	0.12635	638.389
0.07569	812.338	0.11063	742.506	0.06012	821.325	0.1286	623.837
0.07729	812.338	0.11162	743.521	0.06073	816.395	0.12982	620.926
0.07794	813.362	0.11261	745.553	0.06188	817.381	0.13089	608.313
0.07942	809.265	0.11479	745.553	0.06245	817.381	0.13321	602.492
0.08019	813.362	0.11574	745.553	0.06363	817.381	0.13436	585.029
0.08168	811.314	0.11689	743.521	0.0642	818.367	0.13569	584.058
0.08248	811.314	0.11891	739.458	0.0655	812.451	0.1376	572.416
0.084	810.289	0.11998	738.443	0.06607	819.353	0.13874	557.863
0.08488	806.192	0.12108	738.443	0.06741	817.381	0.13874	541.37
0.08713	808.24	0.12421	737.427	0.06928	818.367
0.08873	808.24	0.12535	736.411	0.06989	818.367
0.08938	805.167	0.12631	728.285	0.07118	818.367
0.09102	804.143	0.12848	727.269	0.07183	812.451
0.09178	804.143	0.12947	727.269	0.07309	812.451
0.09342	803.119	0.13066	726.254	0.07374	814.423
0.09415	803.119	0.1326	721.175	0.07515	814.423
0.09571	801.07	0.13367	721.175	0.07572	814.423
0.09651	799.021	0.13482	715.081	0.07721	818.367
0.09804	799.021	0.13684	714.065	0.07851	815.409
0.09896	799.021	0.13791	714.065	0.07923	815.409
0.10048	797.997	0.13905	715.081	0.07981	812.451
0.10121	797.997	0.14107	717.112	0.08129	806.535
0.10285	804.143	0.14218	715.081	0.08194	806.535
0.10369	804.143	0.14328	700.86	0.08347	807.521
0.10525	788.777	0.14538	698.829	0.08415	807.521
0.10689	788.777	0.14645	697.813	0.08564	806.535
0.10765	788.777	0.14756	694.766	0.08694	806.535
0.10918	782.631	0.14966	694.766	0.08778	804.563
0.10998	782.631	0.1508	690.703	0.08934	804.563
0.11078	782.631	0.15172	683.593	0.09011	802.591
0.1125	782.631	0.15393	682.577	0.09159	801.605
0.11319	776.485	0.155	678.514	0.09236	799.633
0.11494	775.46	0.15606	674.451	0.09301	799.633
0.11574	771.363	0.15835	668.357	0.09468	800.619
0.11647	774.436	0.15934	662.262	0.09625	800.619
0.11811	770.338	0.16045	662.262	0.09701	796.676
0.11887	766.241	0.16152	659.215	0.09854	796.676
0.12055	764.192	0.16369	657.183	0.0993	796.676
0.12135	762.143	0.16476	639.916	0.10079	795.689
0.12299	761.119	0.16587	630.774	0.1017	790.76
0.12379	757.021	0.16808	622.648	0.10323	786.816
0.12535	755.997	0.16915	622.648	0.10407	784.844
0.12627	755.997	0.17026	615.538	0.10567	786.816
0.1278	753.948	0.17247	608.428	0.1064	783.858
0.12871	753.948	0.17361	594.208	0.10804	778.928
0.13031	739.607	0.17479	587.097	0.10887	778.928
0.13119	735.509	0.17701	571.861	0.11052	775.97
0.13283	739.607	0.17869	542.405	0.11132	772.026
0.13371	735.509	--	--	0.11299	771.04
0.13455	729.363	--	--	0.1138	770.054
0.13615	726.29	--	--	0.11536	769.068
0.13703	724.241	--	--	0.11624	765.124
0.13787	717.07	--	--	0.11788	765.124
0.13962	712.973	--	--	0.11868	758.222
0.14039	705.802	--	--	0.11944	753.292
0.14115	703.753	--	--	0.12116	752.306
0.1429	698.631	--	--	0.12196	746.39
0.14382	688.387	--	--	0.12268	746.39
0.14451	686.339	--	--	0.12452	746.39
0.14637	676.095	--	--	0.1252	736.53
0.14725	676.095	--	--	0.12612	735.544
0.14805	670.973	--	--	0.12772	735.544
0.14988	661.753	--	--	0.12864	727.657
0.15164	649.461	--	--	0.13108	724.699
0.15252	640.241	--	--	0.13207	713.853
0.15442	632.046	--	--	0.13287	711.881
0.15534	621.802	--	--	0.13459	709.909
		--	--	0.13543	701.035
		--	--	0.1363	697.091
		--	--	0.13791	690.189
		--	--	0.13886	689.203
		--	--	0.13974	686.245
		--	--	0.14153	671.456
		--	--	0.14248	664.554
		--	--	0.14332	656.666
		--	--	0.14512	652.722
		--	--	0.14595	642.862
		--	--	0.14691	638.918
		--	--	0.14782	629.058
		--	--	0.14782	621.17
